# Supplementary material for: Construction and Characterization of PDA@MnO2-Cored Multifunctional Targeting Nanoparticles Loaded with Survivin siRNA for Breast Tumor Therapy
Source: Pharmaceutics. 2025 Dec 21;18(1):10. doi: 10.3390/pharmaceutics18010010 (PMC12844724; doi:10.3390/pharmaceutics18010010)
Supplement: Supplementary file 1 [file pharmaceutics-18-00010-s001.zip]

Archive with 1 entries (1 files):
- pharmaceutics-3958327-supplementary.pdf
